# Supplementary material for: ROR2 is epigenetically inactivated in the early stages of colorectal neoplasia and is associated with proliferation and migration
Source: BMC Cancer. 2016 Jul 20;16:508. doi: 10.1186/s12885-016-2576-7 (PMC4955198; doi:10.1186/s12885-016-2576-7)
Supplement: Additional file 3: — Table of qRT-PCR Primer Sequences. Histopathological information on adenoma samples and matching normal mucosa. Age ranges of patients 57–79. Samples listed in order from top to bottom in Fig 2F. (TXT 552 bytes) [file 12885_2016_2576_MOESM3_ESM.txt]

Diagnosis	Organ	Age	Sex	Tumour size length
Normal	Bowel - colon, caecum	79.85	F
Adenoma	Bowel - colon, caecum	79.85	F	40
Normal	Bowel - colon, ascending	78.43	M
Adenoma	Bowel - colon, ascending	78.43	M	40
Normal	Bowel - colon, ascending	75.33	F
Adenoma	Bowel - colon, ascending	75.33	F	45
Normal	Bowel - colon, caecum	59.2	M
Adenoma	Bowel - colon, caecum	59.2	M	30
Normal	Bowel - rectum	57.31	F
Adenoma	Bowel - rectum	57.31	F	20
Normal	Bowel - colon, ascending	76.64	M
Adenoma	Bowel - colon, ascending	76.64	M	60
