# Supplementary material for: ROR2 is epigenetically inactivated in the early stages of colorectal neoplasia and is associated with proliferation and migration
Source: BMC Cancer. 2016 Jul 20;16:508. doi: 10.1186/s12885-016-2576-7 (PMC4955198; doi:10.1186/s12885-016-2576-7)
Supplement: Additional file 4: — Table of qRT-PCR Primer Sequences. List of qRT-PCR primer sequences used in experimentation. (TXT 726 bytes) [file 12885_2016_2576_MOESM4_ESM.txt]

Gene	Forward Primer	Reverse Primer
ROR2	GTCCAACGCACAGCCCAAATC	CCGGTTGCCAATGAAGCGTG
ROR2 COBRA	GGGTTAYGTTTATTTTAGGATTTTGTTAGGT	CTCTCAATATCCCRAACTTCAAATAAAATCTAA
ROR2 semi-nested COBRA	GTYGTGTGTTTTTGAAGGAGGAAGATT	CTCTCAATATCCCRAACTTCAAATAAAATCTAA
AXIN2	TGTCTTAAAGGTCTTGAGGGTTGAC	CAACAGATCATCCCATCCAACA
CCND1	GGCGGAGGAGAACAAACAGA	TGGCACAGAGGGCAACGA
JNK	TCTGGTATGATCCTTCTGAAGCA	TCCTCCAAGTCCATAACTTCCTT
NFATC1	GCATCACAGGGAAGACCGTGTC	GAAGTTCAATGTCGGAGTTTCTGAG
CDH1	AGGCCAAGCAGCAGTACATT	ATTCACATCCAGCACATCCA
VIM	CCAAACTTTTCCTCCCTGAACC	GTGATGCTGAGAAGTTTCGTTGA
SDHA	TGGGAACAAGAGGGCATCTG	CCACCACTGCATCAAATTCATG
RPL13A	CCTGGAGGAGAAGAGGAAAGAGA	TTGAGGACCTCTGTGTATTTGTCAA
HSP90AB1	TCTGGGTATCGGAAAGCAAGCC	GTGCACTTCCTCAGGCATCTTG
